# Supplementary material for: Nurses who work in rural and remote communities in Canada: a national survey
Source: Hum Resour Health. 2017 May 23;15:34. doi: 10.1186/s12960-017-0209-0 (PMC5442670; doi:10.1186/s12960-017-0209-0)
Supplement: Supplementary file 4 — NP, reasons for coming to work in primary work community by region of primary employment. Table S3b. RN, reasons for coming to work in primary work community by region of primary employment. Table S3c. LPN, reasons for coming to work in primary work community by region of primary employment. Table S3d. RPN, reasons for coming to work in primary work community by region of primary employment. [file 12960_2017_209_MOESM4_ESM.zip]

Archive with 4 entries (4 files):
- Supplemental Table 3dR1.docx
- Supplemental Table 3cR1.docx
- Supplemental Table 3bR1.docx
- Supplemental Table 3aR1.docx
