# Supplementary material for: Nurses who work in rural and remote communities in Canada: a national survey
Source: Hum Resour Health. 2017 May 23;15:34. doi: 10.1186/s12960-017-0209-0 (PMC5442670; doi:10.1186/s12960-017-0209-0)
Supplement: Supplementary file 5 — NP, reasons for continuing to work in primary work community by region of primary employment. Table S4b. RN, reasons for continuing to work in primary work community by region of primary employment. Table S4c. LPN, reasons for continuing to work in primary work community by region of primary employment. Table S4d. RPN, reasons for continuing to work in primary work community by region of primary employment. [file 12960_2017_209_MOESM5_ESM.zip]

Archive with 4 entries (4 files):
- Supplemental Table 4aR1.docx
- Supplemental Table 4dR1.docx
- Supplemental Table 4cR1.docx
- Supplemental Table 4bR1.docx
